# Supplementary material for: Alkyne-Functionalized Cyclooctyne on Si(001): Reactivity Studies and Surface Bonding from an Energy Decomposition Analysis Perspective
Source: Molecules. 2021 Nov 2;26(21):6653. doi: 10.3390/molecules26216653 (PMC8586998; doi:10.3390/molecules26216653)
Supplement: Supplementary file 1 [file molecules-26-06653-s001.zip]

Archive with 1 entries (1 files):
- molecules-1423139-supplementary.pdf
